# Supplementary material for: Rapid and energy-efficient ultra-large library screening for drug discovery on a SpiNNaker2 neuromorphic chip
Source: Commun Chem. 2026 Jul 21;9:254. doi: 10.1038/s42004-026-02122-3 (PMC13388991; doi:10.1038/s42004-026-02122-3)
Supplement: Supplementary file 4 — Supplementary Data 1 [file 42004_2026_2122_MOESM4_ESM.xlsx]

## Sheet: Fig2_A
Dataset	Float32, lit.		Float32		Int8		Int8+bitshift
	AUC	AUC SD	AUC	AUC SD	AUC	AUC SD	AUC	AUC SD
1798	0.691	0.022	0.669	0.023	0.672	0.023	0.673	0.023
1843	0.855	0.016	0.849	0.017	0.85	0.017	0.849	0.016
2258	0.836	0.017	0.803	0.019	0.806	0.019	0.804	0.019
2689	0.883	0.017	0.896	0.014	0.895	0.014	0.895	0.014
435008	0.754	0.018	0.746	0.019	0.745	0.019	0.749	0.019
435034	0.833	0.012	0.819	0.013	0.82	0.013	0.819	0.013
463087	0.903	0.006	0.883	0.007	0.884	0.007	0.884	0.007
485290	0.832	0.016	0.81	0.016	0.809	0.016	0.81	0.016
488997	0.806	0.018	0.76	0.019	0.762	0.018	0.759	0.019

## Sheet: Fig2_B
Dataset	Float32, lit.		Float32		Int8		Int8+bitshift
	logAUC	logAUC SD	logAUC	logAUC SD	logAUC	logAUC SD	logAUC	logAUC SD
1798	0.691	0.022	0.669	0.023	0.672	0.023	0.673	0.023
1843	0.855	0.016	0.849	0.017	0.85	0.017	0.849	0.016
2258	0.836	0.017	0.803	0.019	0.806	0.019	0.804	0.019
2689	0.883	0.017	0.896	0.014	0.895	0.014	0.895	0.014
435008	0.754	0.018	0.746	0.019	0.745	0.019	0.749	0.019
435034	0.833	0.012	0.819	0.013	0.82	0.013	0.819	0.013
463087	0.903	0.006	0.883	0.007	0.884	0.007	0.884	0.007
485290	0.832	0.016	0.81	0.016	0.809	0.016	0.81	0.016
488997	0.806	0.018	0.76	0.019	0.762	0.018	0.759	0.019

## Sheet: Fig3_A
Dataset	Split	ECFP4		BCL::Mol2D
		AUC	AUC SD	AUC	AUC SD
1798	random	0.601	0.091	0.666	0.075
1843	random	0.826	0.02	0.833	0.032
2258	random	0.822	0.04	0.842	0.032
2689	random	0.856	0.034	0.911	0.026
435008	random	0.759	0.033	0.747	0.043
435034	random	0.702	0.092	0.789	0.041
463087	random	0.883	0.012	0.897	0.014
485290	random	0.761	0.012	0.762	0.028
488997	random	0.777	0.044	0.76	0.056

## Sheet: Fig3_B
Dataset	Split	ECFP4		BCL::Mol2D
		AUC	AUC SD	AUC	AUC SD
1798	scaffold	0.554	0.033	0.595	0.071
1843	scaffold	0.769	0.049	0.786	0.07
2258	scaffold	0.761	0.048	0.79	0.014
2689	scaffold	0.848	0.036	0.86	0.034
435008	scaffold	0.757	0.046	0.745	0.061
435034	scaffold	0.681	0.033	0.771	0.049
463087	scaffold	0.864	0.013	0.874	0.012
485290	scaffold	0.73	0.021	0.743	0.022
488997	scaffold	0.755	0.051	0.701	0.052

## Sheet: Fig3_C
Dataset	Split	ECFP4		BCL::Mol2D
		logAUC	logAUC SD	logAUC	logAUC SD
1798	random	0.187	0.074	0.187	0.084
1843	random	0.351	0.043	0.392	0.058
2258	random	0.362	0.062	0.398	0.044
2689	random	0.487	0.033	0.479	0.078
435008	random	0.264	0.04	0.229	0.043
435034	random	0.204	0.101	0.222	0.058
463087	random	0.422	0.056	0.424	0.035
485290	random	0.264	0.043	0.253	0.043
488997	random	0.396	0.088	0.378	0.083

## Sheet: Fig3_D
Dataset	Split	ECFP4		BCL::Mol2D
		logAUC	logAUC SD	logAUC	logAUC SD
1798	scaffold	0.079	0.029	0.077	0.025
1843	scaffold	0.195	0.079	0.232	0.083
2258	scaffold	0.249	0.052	0.285	0.033
2689	scaffold	0.321	0.074	0.293	0.049
435008	scaffold	0.191	0.056	0.204	0.083
435034	scaffold	0.123	0.043	0.192	0.043
463087	scaffold	0.323	0.076	0.335	0.075
485290	scaffold	0.211	0.02	0.205	0.015
488997	scaffold	0.219	0.048	0.185	0.026

## Sheet: Fig5
	Elapsed Time [s]
	Jetson Orin Nano		SpiNNaker2 Chip
	7 W	15 W	150 MHz	300 MHz
Synthon Transfer	2.211	2.466	86.226	86.278
Descriptor Calculation	1200.13	858.844	1291.24	626.67
Inference	1518.64	1009.5	443.987	206.854
Total	2721.94	1871.4	1900.32	990.431

## Sheet: Fig6_A
	Peak Power Draw [W]
System	CPU+Accelerators	DRAM+IO+Others	SOC
Jetson Orin Nano 7 W	1.288	3.876	1.972
Jetson Orin Nano 15 W	2.652	4.352	2.214
SpiNNaker2 Chip 150 MHz	0.632	0.193	-
SpiNNaker2 Chip 300 MHz	1.639	0.203	-

## Sheet: Fig6_B
	Energy per Molecule [µJ]
System	CPU+Accelerators	DRAM+IO+Others	SOC
Jetson Orin Nano 7 W	0.149	0.537	0.272
Jetson Orin Nano 15 W	0.174	0.408	0.205
SpiNNaker2 Chip 150 MHz	0.065	0.02	-
SpiNNaker2 Chip 300 MHz	0.095	0.011	-
